# Supplementary material for: Linking physiological state to movement dynamics in an open ocean predator, the blue shark (Prionace glauca)
Source: PLoS One. 2026 Jan 7;21(1):e0337589. doi: 10.1371/journal.pone.0337589 (PMC12779061; doi:10.1371/journal.pone.0337589)
Supplement: S1 Data — (CSV) [file pone.0337589.s001.csv]

ID	Period	Distance	ROM	Bstate	Bstate_STDev	Tort	Tort_StDev	ActivitySpace
159312	5	44.74	8.95	1.75	0.16	0.70	0.31	229.67
159314	5	87.34	17.47	1.85	0.16	0.74	0.44	689.08
159316	5	104.30	20.86	1.80	0.18	0.68	0.15	1319.10
159318	5	64.23	12.85	1.79	0.16	0.91	0.11	177.57
159320	5	59.06	11.81	1.73	0.14	0.77	0.26	327.30
159321	5	16.23	3.25	1.71	0.12	0.71	0.35	14.87
159322	5	164.44	32.89	1.67	0.37	0.98	0.01	905.77
159323	5	39.51	7.90	1.73	0.13	0.48	0.49	78.72
159324	5	18.25	3.65	1.71	0.13	0.57	0.46	33.32
159325	5	39.17	7.83	1.78	0.16	0.54	0.40	51.90
159327	5	134.28	26.86	1.37	0.12	0.91	0.08	2295.62
159328	5	112.05	22.41	1.61	0.25	0.72	0.28	1214.21
159329	5	66.18	13.24	1.80	0.14	0.62	0.20	322.01
159312	10	133.44	13.34	1.81	0.13	0.88	0.22	557.51
159314	10	188.13	18.81	1.84	0.12	0.76	0.26	2063.43
159316	10	277.02	27.70	1.83	0.13	0.64	0.16	5286.17
159318	10	117.02	11.70	1.83	0.12	0.54	0.39	761.75
159320	10	86.16	8.62	1.75	0.09	0.79	0.24	618.83
159321	10	75.35	7.54	1.79	0.12	0.50	0.38	312.46
159322	10	300.39	30.04	1.65	0.32	0.88	0.17	7784.48
159323	10	86.59	8.66	1.76	0.09	0.65	0.40	559.97
159324	10	61.90	6.19	1.76	0.11	0.77	0.30	58.38
159325	10	102.69	10.27	1.78	0.13	0.69	0.31	249.41
159327	10	380.32	38.03	1.26	0.18	0.96	0.06	9348.11
159328	10	242.84	24.28	1.71	0.23	0.56	0.27	2269.37
159329	10	150.79	15.08	1.71	0.15	0.71	0.28	1279.84
159312	15	197.43	13.16	1.82	0.14	0.87	0.19	727.58
159314	15	232.91	15.53	1.85	0.10	0.81	0.25	3480.73
159316	15	512.43	34.16	1.79	0.22	0.74	0.20	6972.18
159318	15	198.34	13.22	1.83	0.10	0.57	0.39	1996.66
159320	15	131.77	8.78	1.78	0.09	0.71	0.33	806.78
159322	15	548.26	36.55	1.61	0.37	0.82	0.28	26816.88
159323	15	134.76	8.98	1.79	0.09	0.73	0.34	559.97
159324	15	85.29	5.69	1.77	0.09	0.63	0.38	106.08
159325	15	182.76	12.18	1.80	0.11	0.76	0.27	920.16
159327	15	646.83	43.12	1.18	0.19	0.97	0.05	24793.15
159328	15	394.53	26.30	1.70	0.21	0.62	0.33	5065.03
159329	15	215.37	14.36	1.72	0.12	0.79	0.25	2792.39
159312	20	312.13	15.61	1.82	0.14	0.85	0.25	2069.96
159314	20	279.23	13.96	1.85	0.08	0.73	0.30	4091.92
159316	20	736.90	36.85	1.78	0.27	0.76	0.19	18261.07
159318	20	253.60	12.68	1.82	0.10	0.62	0.36	4381.02
159320	20	191.24	9.56	1.80	0.09	0.66	0.32	947.20
159322	20	853.21	42.66	1.55	0.38	0.84	0.26	73863.98
159323	20	170.79	8.54	1.79	0.07	0.72	0.32	619.59
159324	20	121.93	6.10	1.78	0.08	0.65	0.34	150.70
159325	20	216.44	10.82	1.81	0.10	0.74	0.29	987.58
159327	20	820.91	41.05	1.35	0.33	0.95	0.09	56644.43
159328	20	517.66	25.88	1.74	0.20	0.68	0.30	9838.84
159329	20	256.44	12.82	1.74	0.11	0.70	0.34	3618.56
159312	25	339.89	13.60	1.81	0.13	0.76	0.31	2226.13
159314	25	398.23	15.93	1.84	0.11	0.69	0.31	5911.00
159316	25	835.15	33.41	1.79	0.24	0.78	0.20	18327.36
159318	25	322.55	12.90	1.83	0.09	0.64	0.34	5918.06
159322	25	1063.76	42.55	1.51	0.38	0.84	0.25	112358.97
159323	25	185.77	7.43	1.78	0.07	0.71	0.29	695.59
159324	25	256.08	10.24	1.78	0.08	0.64	0.35	2263.33
159325	25	252.27	10.09	1.81	0.09	0.76	0.30	1139.93
159327	25	875.43	35.02	1.41	0.33	0.86	0.25	59285.20
159328	25	630.52	25.22	1.76	0.20	0.68	0.31	10384.24
159329	25	312.66	12.51	1.75	0.10	0.71	0.32	4578.49
159312	30	402.29	13.41	1.81	0.12	0.71	0.34	2392.89
159314	30	473.62	15.79	1.85	0.11	0.68	0.30	6913.86
159316	30	1018.78	33.96	1.71	0.30	0.77	0.24	22189.77
159318	30	387.04	12.90	1.83	0.08	0.61	0.36	6432.01
159322	30	1336.86	44.56	1.47	0.37	0.85	0.23	173873.03
159323	30	246.80	8.23	1.79	0.07	0.74	0.28	824.37
159324	30	352.38	11.75	1.80	0.09	0.62	0.35	3957.46
159325	30	288.58	9.62	1.81	0.08	0.77	0.30	1175.58
159327	30	1028.21	34.27	1.45	0.32	0.85	0.24	72373.46
159328	30	728.76	24.29	1.76	0.19	0.74	0.30	15231.87
159312	35	510.96	14.60	1.83	0.12	0.71	0.33	3448.10
159314	35	613.78	17.54	1.84	0.14	0.67	0.29	7897.65
159316	35	1295.72	37.02	1.71	0.31	0.75	0.25	63910.54
159322	35	1644.62	46.99	1.46	0.37	0.87	0.22	248581.93
159323	35	315.37	9.01	1.80	0.07	0.72	0.28	1139.31
159325	35	319.13	9.12	1.80	0.07	0.77	0.29	1391.20
159327	35	1175.91	33.60	1.48	0.31	0.85	0.23	103834.62
159328	35	858.77	24.54	1.75	0.18	0.75	0.29	27351.62
159312	40	600.63	15.02	1.84	0.12	0.69	0.34	3522.23
159314	40	678.29	16.96	1.83	0.13	0.64	0.31	9858.55
159316	40	1374.05	34.35	1.73	0.30	0.74	0.26	63910.54
159322	40	2044.86	51.12	1.45	0.38	0.86	0.25	257318.32
159327	40	1244.17	31.10	1.50	0.30	0.84	0.23	118773.36
159328	40	986.61	24.67	1.76	0.17	0.73	0.29	47603.38
159312	45	692.53	15.39	1.84	0.11	0.69	0.34	3613.16
159314	45	785.35	17.45	1.83	0.13	0.65	0.31	15232.42
159316	45	1438.95	31.98	1.74	0.28	0.76	0.25	63910.54
159322	45	2149.84	47.77	1.49	0.38	0.84	0.25	282836.31
159327	45	1368.16	30.40	1.54	0.30	0.85	0.22	138942.94
159328	45	1123.15	24.96	1.76	0.19	0.75	0.29	69330.45
